# Supplementary material for: A Systematic Review of Gastrointestinal and Respiratory Pathogen Detection in Wastewater in Africa, with Focus on Rwanda: Implications for Early Warning and Public Health Surveillance
Source: Pathogens. 2026 May 27;15(6):574. doi: 10.3390/pathogens15060574 (PMC13304791; doi:10.3390/pathogens15060574)
Supplement: Supplementary file 1 [file pathogens-15-00574-s001.zip]

Archive with 1 entries (1 files):
- pathogens-4243881-supplementary.pdf
